# Supplementary material for: Prestimulus Periodic and Aperiodic Neural Activity Shapes McGurk Perception
Source: eNeuro. 2025 Oct 10;12(10):ENEURO.0431-24.2025. doi: 10.1523/ENEURO.0431-24.2025 (PMC12539091; doi:10.1523/ENEURO.0431-24.2025)
Supplement: Data 1 — MATLAB and R codes for implementing FOOOF to parameterize power spectra and for fitting logistic mixed-effects models, respectively. Download Data 1, ZIP file. [file eneuro-12-ENEURO.0431-24.2025-s012.zip]

Archive with 6 entries (6 files):
- Fig_3B_Supp_3.1_FOOOF.m
- Func_fooof_estm.m
- Func_fooof_getdistrib.m
- Func_repANOVA.m
- R_Script_Fig_5_Logistic_Bayes.R
- R_Script_Fig_7_Logistic_Interaction.R
