# Supplementary material for: Prestimulus Periodic and Aperiodic Neural Activity Shapes McGurk Perception
Source: eNeuro. 2025 Oct 10;12(10):ENEURO.0431-24.2025. doi: 10.1523/ENEURO.0431-24.2025 (PMC12539091; doi:10.1523/ENEURO.0431-24.2025)
Supplement: Data 1 — MATLAB and R codes for implementing FOOOF to parameterize power spectra and for fitting logistic mixed-effects models, respectively. Download Data 1, ZIP file. [file eneuro-12-ENEURO.0431-24.2025-s012.zip › Fig_3B_Supp_3.1_FOOOF.m]

%% Code for generating Figure 3B and Extended Data Figure 3-1
% Written by Vinsea AV Singh
%{
  Input: 'power_spec_data.mat' - Power Spectrum Densities of all Participants' illusory (McG ta) and
                                 non-illusory (McG pa) conditions (spec X channel X trials) 
                                                                   
   Output: 'fooof_prestim', 'fooof_poststim' - After parameterizing the PSDs using FOOOF 
           'prestim', 'poststim' - After extracting periodic and aperiodic distributions 
                                   from 'fooof_prestim' and 'fooof_poststim' struct file 
                                   
   Toolbox used for estimating power spectrum - 'FOOOF: Fitting Oscillations & One-Over f (MATLAB wrapper)
                                                (Donoghue et al., 2020)
                                              - 'stdshade' 
(https://www.mathworks.com/matlabcentral/fileexchange/29534-stdshade), MATLAB Central File Exchange. Retrieved January 28, 2025)
                                              - 'daboxplot'
Povilas Karvelis (2025). daboxplot (https://github.com/frank-pk/DataViz/releases/tag/v3.2.3), GitHub. Retrieved January 28, 2025.
 
   Function file required -> 'Func_fooof_estm.m' - for parameterizing PSD trial-wise using FOOOF
                          -> 'Func_fooof_getdistrib.m' - for extracting periodic and 
                                                       aperiodic distributions
                          -> 'Func_repANOVA.m' - for statistics
****DISCLAIMER****
Make sure you have installed python wrapper for MATLAB in your system to run the FOOOF function in MATLAB. 
Check out the following link on how to install python for MATLAB: 
https://irenevigueguix.wordpress.com/2020/03/25/loading-python-into-matlab/
%}

%%%%%%%%%% Either run the section 1 below to estimate parameterized PSD or jump to Section 2 
%to load estimated periodic and aperiodic distributions for plotting Figure 3B & Extended Data Figure 3-1 %%%%%%%%%%

%% Add Relevant toolboxes in MATLAB path
clear; clc
restoredefaultpath
addpath(genpath('...\MATLAB_Toolboxes\fooof_mat-main'))

%%%%%%%%%%%%%%%%%%%%%%%%%%%%%%%%%%%%%%%%%%%%%%%%%%%%%%%%%%%%%%%%%%%%%%%%%%%%%%%%%%%%%%%%%%%%%%%%%%%%%%%%%%%%%%%%%%
%% Section 1: Periodic and Aperiodic Activity Estimation
%%----------------Applying FOOOF on PSD to estimate periodic oscillations and aperiodic activity----------------%%
% Check if MATLAB has loaded Python (Here I used python 3.7 version)
pyenv

% Load preprocessed power spectrum data
load('...\Data\power_spec_data.mat')

%%%%%%%%%%%%%%%%%%%%%%%%%%%%%%%%%%%%%%%%%%%%%%%%%%%%%%%%%%%%%%%%%%%%%%%%%%%%%%%%%%%%%%%%%%%%%%%%%%%%%%%%%%%%%%%%%%
%%%% FOOOF model estimate for the McGurk data for all participants 
%%%%%%%%%%%%%%%%%%%%%%%%%%%%%%%%%%%%%%%%%%%%%%%%%%%%%%%%%%%%%%%%%%%%%%%%%%%%%%%%%%%%%%%%%%%%%%%%%%%%%%%%%%%%%%%%%%
% Prestimulus
cfg.choice = 'channel_avg';
fooof_prestim = Func_fooof_estm(Power_prestim, cfg);

% Poststimulus
cfg.choice = 'channel_avg';
fooof_poststim = Func_fooof_estm(Power_poststim, cfg);

% save('...\Data\fooof_ch_avg','fooof_prestim','fooof_poststim')

%% Section 2: Plot periodic and aperiodic distributions in Figure 3 & Extended Data Figure 3-1 
load('...\Data\fooof_ch_avg.mat')

%%%% Extract Prestimulus distributions (channel averaged)
cfg.choice = 'ch_tr_avg';
prestim = Func_fooof_getdistrib(fooof_prestim,cfg);

%%%% Extract Poststimulus distributions
cfg.choice = 'ch_tr_avg';
poststim = Func_fooof_getdistrib(fooof_poststim,cfg);

% save('...\Data\fooof_avg_params','prestim','poststim')

%% Plotting Figure 3B
% Add relevant toolboxes to the MALLAB path
addpath('...\MATLAB_Toolboxes\stdshade.m')
addpath(genpath('...\MATLAB_Toolboxes\daboxplot'))

%load('...\Data\fooof_avg_params.mat')
%%%% Plot mean and SEM
figure;
subplot(2,2,[1,3])
[aline(1),afill(1)] = stdshade(prestim.periodic_ta_ap_fit,0.2,[1 0 0],prestim.freqs_ta); hold on
[aline(2),afill(2)] = stdshade(prestim.periodic_pa_ap_fit,0.2,[0 0.4470 0.7410],prestim.freqs_pa);
xlabel('Frequency (in Hz)'); ylabel('Power (\muV^2/Hz)'); xlim([4,45]); %ylim([-0.2,1.2]);
h = gca; h.Box = 'off'; h.FontSize = 16;
[~,h_legend] = legend(afill,'McGurk /ta/ (Illusory)','McGurk /pa/ (Non-Illusory)');legend('boxoff')
PatchInLegend = findobj(h_legend, 'type', 'patch');
set(PatchInLegend(1), 'Facecolor', [1,0,0],'FaceAlpha', 0.2);
set(PatchInLegend(2), 'Facecolor', [0 0.4470 0.7410],'FaceAlpha', 0.2);
title('(a) Parametrized Prestimulus Power','FontSize', 16)

%%%% Apriodic components
offset{1} = prestim.offset_ta';
offset{2} = prestim.offset_pa';
exponent{1} = prestim.exponent_ta';
exponent{2} = prestim.exponent_pa';

% Plotting
group_name = {'Illusory','Non-illusory'};
c =  [1 0 0; 0 0.4470 0.7410];
subplot(2,2,2)
daviolinplot(offset,'colors',c,'violinalpha',0.6,'boxcolors','same',...
    'xtlabels',group_name,'whiskers',1,'boxalpha',0.6)
ylabel('Offset'); set(gca,"FontSize",14); ylim([-1.1 3])
title('(b) Aperiodic Components','FontSize', 16)                                                         
subplot(2,2,4)
daviolinplot(exponent,'colors',c,'violinalpha',0.6,'boxcolors','same',...
    'xtlabels',group_name,'whiskers',1,'boxalpha',0.6)
ylabel('Exponent'); set(gca,"FontSize",14); ylim([-1.1 3])
sgtitle('(B) Parametrized Power before McGurk Trials (Prestimulus)','FontSize',20)

clear offset exponent

%% Plotting Extended Data Figure 3-1
%%%% Plot mean and SEM
figure;
subplot(2,2,[1,3])
[aline(1),afill(1)] = stdshade(poststim.periodic_ta_ap_fit,0.2,[1 0 0],poststim.freqs_ta); hold on
[aline(2),afill(2)] = stdshade(poststim.periodic_pa_ap_fit,0.2,[0 0.4470 0.7410],poststim.freqs_pa);
xlabel('Frequency (in Hz)'); ylabel('Power (\muV^2/Hz)'); xlim([4,45]); 
h = gca; h.Box = 'off'; h.FontSize = 16;
[~,h_legend] = legend(afill,'McGurk /ta/ (Illusory)','McGurk /pa/ (Non-Illusory)');legend('boxoff')
PatchInLegend = findobj(h_legend, 'type', 'patch');
set(PatchInLegend(1), 'Facecolor', [1,0,0],'FaceAlpha', 0.2);
set(PatchInLegend(2), 'Facecolor', [0 0.4470 0.7410],'FaceAlpha', 0.2);
title('(A) Parameterized Poststimulus Power','FontSize', 16)

%%%% Apriodic components
offset{1} = poststim.offset_ta';
offset{2} = poststim.offset_pa';
exponent{1} = poststim.exponent_ta';
exponent{2} = poststim.exponent_pa';

% Plotting
group_name = {'Illusory','Non-illusory'};
c =  [1 0 0; 0 0.4470 0.7410]; 
subplot(2,2,2)
daviolinplot(offset,'colors',c,'violinalpha',0.6,'boxcolors','same',...
    'xtlabels',group_name,'whiskers',1,'boxalpha',0.6)
ylabel('Offset'); set(gca,"FontSize",14); ylim([-1.1 3])
title('(B) Aperiodic Components','FontSize', 16)
subplot(2,2,4)
daviolinplot(exponent,'colors',c,'violinalpha',0.6,'boxcolors','same',...
    'xtlabels',group_name,'whiskers',1,'boxalpha',0.6)
ylabel('Exponent'); set(gca,"FontSize",14); ylim([-1.1 3])
sgtitle('Parameterized Power after McGurk Trials (Poststimulus)','FontSize',20)


%% Section 3: Statistics (Repeated measures ANOVA)
load('...\Data\fooof_avg_params.mat')

%%%% Prestimulus
[data_mat_pre,ranovatbl_pre,tbl_sph_pre,partial_eta_squared_pre,m_pre] = ...
    Func_repANOVA(prestim);

%%%% Poststimulus
[data_mat_post,ranovatbl_post,tbl_sph_post,partial_eta_squared_post,m_post] = ...
    Func_repANOVA(poststim);
