# Supplementary material for: Prestimulus Periodic and Aperiodic Neural Activity Shapes McGurk Perception
Source: eNeuro. 2025 Oct 10;12(10):ENEURO.0431-24.2025. doi: 10.1523/ENEURO.0431-24.2025 (PMC12539091; doi:10.1523/ENEURO.0431-24.2025)
Supplement: Data 1 — MATLAB and R codes for implementing FOOOF to parameterize power spectra and for fitting logistic mixed-effects models, respectively. Download Data 1, ZIP file. [file eneuro-12-ENEURO.0431-24.2025-s012.zip › Func_fooof_getdistrib.m]

function [dist] = Func_fooof_getdistrib(stim, cfg)
%{
    Function script to extract periodic and aperiodic distributions for
    Prestimulus (Figure 3) & Poststimulus (Extended Data Figure 3-1)
    durations

    -------Written by Vinsea AV Singh on March 2024-------
%}
%%%%--Participant-wise extracting periodic and aperiodic distribution (channel & trial average)--%%%%
%%%% Extracting periodic and aperiodic distrubutions

choice = cfg.choice;

switch choice
    %%%%%%%%%%%%%%%%%%%%%%%%%%%%%%%%%%%%%%%%%%%%%%%%%%%%%%%%%%%%%%%%%%%%%%%%%%%%%%%%%%%%%%%%%%%%%%%%%%%%%%%%%%%%%%%
    case 'ch_tr_avg'
    %%%%%%%%%%%%%%%%%%%%%%%%%%%%%%%%%%%%%%%%%%%%%%%%%%%%%%%%%%%%%%%%%%%%%%%%%%%%%%%%%%%%%%%%%%%%%%%%%%%%%%%%%%%%%%%    
        pnt_periodic_ta_ap_fit=[]; pnt_periodic_ta_fitsp=[]; pnt_aperiodic_ta_fitsp=[]; 
        pnt_aperiodic_ta=[]; pnt_freqs_ta=[];
        pnt_periodic_pa_ap_fit=[]; pnt_periodic_pa_fitsp=[]; pnt_aperiodic_pa_fitsp=[]; 
        pnt_aperiodic_pa=[]; pnt_freqs_pa=[]; 
        offset_ta = []; offset_pa = [];
        exponent_ta = []; exponent_pa = [];

        for prt = 1:length(stim.McG_ta)
            if prt ~= 1
                % McG /ta/
                mcg_ta = stim.McG_ta{prt};
                aperiodic_ta_fitsp = []; periodic_ta_ap_fit = []; periodic_ta_fitsp = []; 
                aperiodic_ta = []; freqs_ta =[]; off_ta = []; exp_ta = [];
                for tr = 1:length(mcg_ta)
                    % Aperiodic component
                    offset = mcg_ta{tr}.aperiodic_params(1);
                    exponent = mcg_ta{tr}.aperiodic_params(2);
                    off_ta = cat(1,off_ta, offset);
                    exp_ta = cat(1,exp_ta, exponent);

                    % Calculate aperiodic component (reconstruct the aperiodic part of the original spectrum)
                    offset = mcg_ta{tr}.aperiodic_params(1);
                    exponent = mcg_ta{tr}.aperiodic_params(2);
                    freqs = mcg_ta{tr}.freqs;
                    fitinds = [-exponent, offset];
                    fitted = (polyval(fitinds,log10(freqs)));
                    fitsp = 10.^fitted;
                    %figure; plot(freqs,fitsp); hold on
                    %plot(freqs, 10.^mcg_ta{tr}.power_spectrum)
                    aperiodic_ta_fitsp = cat(1,aperiodic_ta_fitsp, fitsp);
                    clear fitinds fitted

                    % Periodic oscillations (Power spectrum - fitsp)
                    spec_ta_fitsp = (10.^ mcg_ta{tr}.power_spectrum) - fitsp;
                    periodic_ta_fitsp = cat(1,periodic_ta_fitsp,spec_ta_fitsp);
                    %figure; plot(freqs, spec_ta_fitsp);

                    % Aperiodic distributions (untransformed ap_fit)
                    ap_ta = 10.^(mcg_ta{tr}.ap_fit);
                    aperiodic_ta = cat(1,aperiodic_ta,ap_ta);

                    % Periodic oscillations (Power spectrum - ap_fit)
                    spec_ta_ap_fit = 10.^(mcg_ta{tr}.power_spectrum) - ap_ta;
                    periodic_ta_ap_fit = cat(1,periodic_ta_ap_fit,spec_ta_ap_fit);
                    %figure; plot(freqs, spec_ta_ap_fit);

                    % Frequencies
                    fq_ta = mcg_ta{tr}.freqs;
                    freqs_ta = cat(1,freqs_ta,fq_ta);
                end
                periodic_avg_ta_ap_fit = mean(periodic_ta_ap_fit,1);
                pnt_periodic_ta_ap_fit = cat(1,pnt_periodic_ta_ap_fit,periodic_avg_ta_ap_fit);

                periodic_avg_ta_fitsp = mean(periodic_ta_fitsp,1);
                pnt_periodic_ta_fitsp = cat(1,pnt_periodic_ta_fitsp,periodic_avg_ta_fitsp);

                aperiodic_avg_ta = mean(aperiodic_ta,1);
                pnt_aperiodic_ta = cat(1,pnt_aperiodic_ta,aperiodic_avg_ta);

                aperiodic_avg_ta_fitsp = mean(aperiodic_ta_fitsp,1);
                pnt_aperiodic_ta_fitsp = cat(1,pnt_aperiodic_ta_fitsp,aperiodic_avg_ta_fitsp);

                offset_ta = cat(2,offset_ta,mean(off_ta));
                exponent_ta = cat(2,exponent_ta,mean(exp_ta));

                freqs_avg_ta = mean(freqs_ta,1);
                pnt_freqs_ta = cat(1,pnt_freqs_ta, freqs_avg_ta);
                clear periodic_ta aperiodic_ta freqs_ta 
            end

            % McG /pa/
            if prt ~= 1
                mcg_pa = stim.McG_pa{prt};
                aperiodic_pa_fitsp = []; periodic_pa_ap_fit = []; periodic_pa_fitsp = []; 
                aperiodic_pa = []; freqs_pa =[]; off_pa = []; exp_pa = [];
                for tr = 1:length(mcg_pa)
                    % Aperiodic component
                    offset = mcg_pa{tr}.aperiodic_params(1);
                    exponent = mcg_pa{tr}.aperiodic_params(2);
                    off_pa = cat(1,off_pa, offset);
                    exp_pa = cat(1,exp_pa, exponent);
                    
                    % Calculate aperiodic component (reconstruct the aperiodic part of the original spectrum)
                    offset = mcg_pa{tr}.aperiodic_params(1);
                    exponent = mcg_pa{tr}.aperiodic_params(2);
                    freqs = mcg_pa{tr}.freqs;
                    fitinds = [-exponent, offset];
                    fitted = (polyval(fitinds,log10(freqs)));
                    fitsp = 10.^fitted;
                    %figure; plot(freqs, fitsp)
                    aperiodic_pa_fitsp = cat(1,aperiodic_pa_fitsp, fitsp);
                    clear fitinds fitted
                    
                    % Periodic oscillations (Power spectrum - fitsp)
                    spec_pa_fitsp = 10.^(mcg_pa{tr}.power_spectrum) - fitsp;
                    periodic_pa_fitsp = cat(1,periodic_pa_fitsp,spec_pa_fitsp);

                    % Aperiodic distributions
                    ap_pa = 10.^(mcg_pa{tr}.ap_fit);
                    aperiodic_pa = cat(1,aperiodic_pa,ap_pa);

                    % Periodic oscillations (power spectrum - ap_fit)
                    spec_pa_ap_fit = 10.^(mcg_pa{tr}.power_spectrum) - ap_pa;
                    periodic_pa_ap_fit = cat(1,periodic_pa_ap_fit,spec_pa_ap_fit);

                    % Frequencies
                    fq_pa = mcg_pa{tr}.freqs;
                    freqs_pa = cat(1,freqs_pa,fq_pa);
                end
                periodic_avg_pa_ap_fit = mean(periodic_pa_ap_fit,1);
                pnt_periodic_pa_ap_fit = cat(1,pnt_periodic_pa_ap_fit,periodic_avg_pa_ap_fit);

                periodic_avg_pa_fitsp = mean(periodic_pa_fitsp,1);
                pnt_periodic_pa_fitsp = cat(1,pnt_periodic_pa_fitsp,periodic_avg_pa_fitsp);

                aperiodic_avg_pa = mean(aperiodic_pa,1);
                pnt_aperiodic_pa = cat(1,pnt_aperiodic_pa,aperiodic_avg_pa);

                aperiodic_avg_pa_fitsp = mean(aperiodic_pa_fitsp,1);
                pnt_aperiodic_pa_fitsp = cat(1,pnt_aperiodic_pa_fitsp,aperiodic_avg_pa_fitsp);
                
                offset_pa = cat(2,offset_pa,mean(off_pa));
                exponent_pa = cat(2,exponent_pa,mean(exp_pa));

                freqs_avg_pa = mean(freqs_pa,1);
                pnt_freqs_pa = cat(1,pnt_freqs_pa, freqs_avg_pa);
                clear periodic_pa aperiodic_pa freqs_pa

            end % End of if statement
        end % End of for loop

        % Store all the extracted distributions in a struct variable 'dist'
        dist.periodic_ta_ap_fit = pnt_periodic_ta_ap_fit;
        dist.periodic_ta_fitsp = pnt_periodic_ta_fitsp;
        dist.aperiodic_ta = pnt_aperiodic_ta;
        dist.aperiodic_ta_fitsp = pnt_aperiodic_ta_fitsp;
        dist.offset_ta = offset_ta;
        dist.exponent_ta = exponent_ta;

        dist.periodic_pa_ap_fit = pnt_periodic_pa_ap_fit;
        dist.periodic_pa_fitsp = pnt_periodic_pa_fitsp;
        dist.aperiodic_pa = pnt_aperiodic_pa;
        dist.aperiodic_pa_fitsp = pnt_aperiodic_pa_fitsp;
        dist.offset_pa = offset_pa;
        dist.exponent_pa = exponent_pa;

        dist.freqs_ta = mean(pnt_freqs_ta,1);
        dist.freqs_pa = mean(pnt_freqs_pa,1);
    
        
    %%%%%%%%%%%%%%%%%%%%%%%%%%%%%%%%%%%%%%%%%%%%%%%%%%%%%%%%%%%%%%%%%%%%%%%%%%%%%%%%%%%%%%%%%%%%%%%%%%%%%%%%%%%%%%%
    case 'ch_avg'
    %%%%%%%%%%%%%%%%%%%%%%%%%%%%%%%%%%%%%%%%%%%%%%%%%%%%%%%%%%%%%%%%%%%%%%%%%%%%%%%%%%%%%%%%%%%%%%%%%%%%%%%%%%%%%%%    
        pnt_periodic_ta_ap_fit=cell(17,1); pnt_periodic_ta_fitsp=cell(17,1); 
        pnt_aperiodic_ta_fitsp=cell(17,1); pnt_aperiodic_ta=cell(17,1); 
        pnt_periodic_pa_ap_fit=cell(17,1); pnt_periodic_pa_fitsp=cell(17,1); 
        pnt_aperiodic_pa_fitsp=cell(17,1); pnt_aperiodic_pa=cell(17,1);  
        offset_ta = cell(17,1); offset_pa = cell(17,1);
        exponent_ta = cell(17,1); exponent_pa = cell(17,1);
        pnt_freqs_ta=[]; pnt_freqs_pa=[];

        for prt = 1:length(stim.McG_ta)
            %if prt ~= 1
                % McG /ta/
                mcg_ta = stim.McG_ta{prt};
                aperiodic_ta_fitsp = []; periodic_ta_ap_fit = []; periodic_ta_fitsp = []; 
                off_ta = []; exp_ta = [];
                aperiodic_ta = []; freqs_ta =[];
                for tr = 1:length(mcg_ta)
                    % Aperiodic component
                    offset = mcg_ta{tr}.aperiodic_params(1);
                    exponent = mcg_ta{tr}.aperiodic_params(2);
                    off_ta = cat(1,off_ta, offset);
                    exp_ta = cat(1,exp_ta, exponent);

                    % Calculate aperiodic component (reconstruct the aperiodic part of the original spectrum)
                    freqs = mcg_ta{tr}.freqs;
                    fitinds = [-exponent, offset];
                    fitted = (polyval(fitinds,log10(freqs)));
                    fitsp = 10.^fitted;
                    %figure; plot(freqs, fitsp)
                    aperiodic_ta_fitsp = cat(1,aperiodic_ta_fitsp, fitsp);
                    clear fitinds fitted

                    % Periodic oscillations (Power spectrum - fitsp)
                    spec_ta_fitsp = 10.^(mcg_ta{tr}.power_spectrum) - fitsp;
                    periodic_ta_fitsp = cat(1,periodic_ta_fitsp,spec_ta_fitsp);
                    %figure; plot(freqs, spec_ta);
                    %figure; plot(freqs, mcg_ta{tr}.power_spectrum);

                    % Aperiodic distributions (ap_fit)
                    ap_ta = 10.^(mcg_ta{tr}.ap_fit);
                    aperiodic_ta = cat(1,aperiodic_ta,ap_ta);

                    % Periodic oscillations (Power spectrum - ap_fit)
                    spec_ta_ap_fit = 10.^(mcg_ta{tr}.power_spectrum) - ap_ta;
                    periodic_ta_ap_fit = cat(1,periodic_ta_ap_fit,spec_ta_ap_fit);
                    %figure; plot(freqs, spec_ta_ap_fit);hold on
                    %plot(freqs, spec_ta_fitsp)

                    % Frequencies
                    fq_ta = mcg_ta{tr}.freqs;
                    freqs_ta = cat(1,freqs_ta,fq_ta);
                end
                %periodic_avg_ta_ap_fit = periodic_ta_ap_fit;
                %pnt_periodic_ta_ap_fit = cat(1,pnt_periodic_ta_ap_fit,periodic_ta_ap_fit);
                pnt_periodic_ta_ap_fit{prt} = periodic_ta_ap_fit;

                %periodic_avg_ta_fitsp = mean(periodic_ta_fitsp,1);
                %pnt_periodic_ta_fitsp = cat(1,pnt_periodic_ta_fitsp,periodic_ta_fitsp);
                pnt_periodic_ta_fitsp{prt} = periodic_ta_fitsp;

                %aperiodic_avg_ta = mean(aperiodic_ta,1);
                %pnt_aperiodic_ta = cat(1,pnt_aperiodic_ta,aperiodic_ta);
                pnt_aperiodic_ta{prt} = aperiodic_ta;

                %aperiodic_avg_ta_fitsp = mean(aperiodic_ta_fitsp,1);
                %pnt_aperiodic_ta_fitsp = cat(1,pnt_aperiodic_ta_fitsp,aperiodic_ta_fitsp);
                 pnt_aperiodic_ta_fitsp{prt} = aperiodic_ta_fitsp;

                %aperiodic offset
                %offset_ta = cat(1,offset_ta,off_ta);
                offset_ta{prt} = off_ta;
                %aperiodic exponent
                %exponent_ta = cat(1,exponent_ta,exp_ta);
                exponent_ta{prt} = exp_ta;

                freqs_avg_ta = mean(freqs_ta,1);
                pnt_freqs_ta = cat(1,pnt_freqs_ta, freqs_avg_ta);
                clear periodic_ta aperiodic_ta freqs_ta 

                % McG /pa/
                mcg_pa = stim.McG_pa{prt};
                aperiodic_pa_fitsp = []; periodic_pa_ap_fit = []; periodic_pa_fitsp = []; 
                aperiodic_pa = []; freqs_pa =[];
                off_pa = []; exp_pa = [];
                for tr = 1:length(mcg_pa)
                    % Aperiodic components
                    offset = mcg_pa{tr}.aperiodic_params(1);
                    exponent = mcg_pa{tr}.aperiodic_params(2);
                    off_pa = cat(1,off_pa, offset);
                    exp_pa = cat(1,exp_pa, exponent);

                    % Calculate aperiodic component (reconstruct the aperiodic part of the original spectrum)
                    freqs = mcg_pa{tr}.freqs;
                    fitinds = [-exponent, offset];
                    fitted = (polyval(fitinds,log10(freqs)));
                    fitsp = 10.^fitted;
                    %figure; plot(freqs, fitsp)
                    aperiodic_pa_fitsp = cat(1,aperiodic_pa_fitsp, fitsp);
                    clear fitinds fitted

                    % Periodic oscillations (Power spectrum - fitsp)
                    spec_pa_fitsp = 10.^(mcg_pa{tr}.power_spectrum) - fitsp;
                    periodic_pa_fitsp = cat(1,periodic_pa_fitsp,spec_pa_fitsp);

                    % Aperiodic distributions
                    ap_pa = 10.^(mcg_pa{tr}.ap_fit);
                    aperiodic_pa = cat(1,aperiodic_pa,ap_pa);

                    % Periodic oscillations (power spectrum - ap_fit)
                    spec_pa_ap_fit = 10.^(mcg_pa{tr}.power_spectrum) - ap_pa;
                    periodic_pa_ap_fit = cat(1,periodic_pa_ap_fit,spec_pa_ap_fit);

                    % Frequencies
                    fq_pa = mcg_pa{tr}.freqs;
                    freqs_pa = cat(1,freqs_pa,fq_pa);
                end
                %periodic_avg_pa_ap_fit = mean(periodic_pa_ap_fit,1);
                %pnt_periodic_pa_ap_fit = cat(1,pnt_periodic_pa_ap_fit,periodic_pa_ap_fit);
                pnt_periodic_pa_ap_fit{prt} = periodic_pa_ap_fit;

                %periodic_avg_pa_fitsp = mean(periodic_pa_fitsp,1);
                %pnt_periodic_pa_fitsp = cat(1,pnt_periodic_pa_fitsp,periodic_pa_fitsp);
                pnt_periodic_pa_fitsp{prt} = periodic_pa_fitsp;

                %aperiodic_avg_pa = mean(aperiodic_pa,1);
                %pnt_aperiodic_pa = cat(1,pnt_aperiodic_pa,aperiodic_pa);
                pnt_aperiodic_pa{prt} = aperiodic_pa;

                %aperiodic_avg_pa_fitsp = mean(aperiodic_pa_fitsp,1);
                %pnt_aperiodic_pa_fitsp = cat(1,pnt_aperiodic_pa_fitsp,aperiodic_pa_fitsp);
                pnt_aperiodic_pa_fitsp{prt} = aperiodic_pa_fitsp;

                %offset_pa = cat(1,offset_pa, off_pa);
                offset_pa{prt} = off_pa;
                %exponent_pa = cat(1,exponent_pa, exp_pa);
                exponent_pa{prt} = exp_pa;

                %freqs_avg_pa = mean(freqs_pa,1);
                %pnt_freqs_pa = cat(1,pnt_freqs_pa, freqs_avg_pa);
                clear periodic_pa aperiodic_pa freqs_pa

                %end % End of if statement
        end % End of for loop

        % Store all the extracted distributions in a struct variable 'dist'
        dist.periodic_ta_ap_fit = pnt_periodic_ta_ap_fit;
        dist.periodic_ta_fitsp = pnt_periodic_ta_fitsp;
        dist.aperiodic_ta = pnt_aperiodic_ta;
        dist.aperiodic_ta_fitsp = pnt_aperiodic_ta_fitsp;
        dist.offset_ta = offset_ta;
        dist.exponent_ta = exponent_ta;

        dist.periodic_pa_ap_fit = pnt_periodic_pa_ap_fit;
        dist.periodic_pa_fitsp = pnt_periodic_pa_fitsp;
        dist.aperiodic_pa = pnt_aperiodic_pa;
        dist.aperiodic_pa_fitsp = pnt_aperiodic_pa_fitsp;
        dist.offset_pa = offset_pa;
        dist.exponent_pa = exponent_pa;

        dist.freqs_ta = mean(pnt_freqs_ta,1);
        %dist.freqs_pa = mean(pnt_freqs_pa,1);       
    
        
        
    %%%%%%%%%%%%%%%%%%%%%%%%%%%%%%%%%%%%%%%%%%%%%%%%%%%%%%%%%%%%%%%%%%%%%%%%%%%%%%%%%%%%%%%%%%%%%%%%%%%%%%%%%%%%%%%    
    case 'tr_avg'   
    %%%%%%%%%%%%%%%%%%%%%%%%%%%%%%%%%%%%%%%%%%%%%%%%%%%%%%%%%%%%%%%%%%%%%%%%%%%%%%%%%%%%%%%%%%%%%%%%%%%%%%%%%%%%%%%   
        %stim = fooof_prestim_ch_tr;
        theta_pw_ta_prt=[]; theta_pw_pa_prt=[]; 
        alpha_pw_ta_prt=[]; alpha_pw_pa_prt=[]; 
        beta_pw_ta_prt=[]; beta_pw_pa_prt=[];
        gamma_pw_ta_prt=[]; gamma_pw_pa_prt=[];
        off_ta_prt=[]; off_pa_prt=[];
        exp_ta_prt=[]; exp_pa_prt=[];
        
        for prt = 2:length(stim.McG_ta)
            %%%%%%%%%%%%%%%%%%%%%%%%%%%%%%%%%%%%%%%%%%%%%%%%%%%%%
            %%%% McGurk /ta/ (Illusory)
            %%%%%%%%%%%%%%%%%%%%%%%%%%%%%%%%%%%%%%%%%%%%%%%%%%%%%
            mcg_ta = stim.McG_ta{prt};
            theta_pw_ch=[]; alpha_pw_ch=[]; beta_pw_ch=[]; gamma_pw_ch=[];
            off_ch=[]; exp_ch=[];
            for ch = 1:length(mcg_ta)
                ta_tr = mcg_ta{ch};
                theta_pw_tr=[]; alpha_pw_tr = []; beta_pw_tr = []; gamma_pw_tr=[];
                off_tr=[]; exp_tr=[];
                for tr = 1:length(ta_tr)
                    %%%% Aperiodic parameters  
                    off = ta_tr{tr}.aperiodic_params(1); % Offset
                    exp = ta_tr{tr}.aperiodic_params(2); % Exponent
                    % Concatenate
                    off_tr = cat(1,off_tr,off);
                    exp_tr = cat(1,exp_tr,exp);
                    %%%%%%%%%%%%%%%%%%%%%%%%%%%%%%%%%%%%%%%%%%%%%%%%%%%%%%
                    %%%% Periodic power
                    spec_ta = 10.^(ta_tr{tr}.power_spectrum) - 10.^(ta_tr{tr}.ap_fit);
                    freqs = ta_tr{tr}.freqs;
                    % Theta power (4-7 Hz)
                    theta_idx = find(freqs>=4 & freqs<=7);
                    theta_pw = mean(spec_ta(theta_idx));
                    theta_pw_tr = cat(1,theta_pw_tr,theta_pw);
                    % Alpha power (8-12 Hz)
                    alpha_idx = find(freqs>=8 & freqs<=12);
                    alpha_pw = mean(spec_ta(alpha_idx));
                    alpha_pw_tr = cat(1,alpha_pw_tr,alpha_pw);
                    % Beta power (15-30 Hz)
                    beta_idx = find(freqs>=15 & freqs<=30);
                    beta_pw = mean(spec_ta(beta_idx));
                    beta_pw_tr = cat(1,beta_pw_tr,beta_pw); 
                    % Gamma power (31-45 Hz)
                    gamma_idx = find(freqs>=31 & freqs<=45);
                    gamma_pw = mean(spec_ta(gamma_idx));
                    gamma_pw_tr = cat(1,gamma_pw_tr,gamma_pw);  
                end
                % Concatenate
                theta_pw_ch = cat(2,theta_pw_ch,theta_pw_tr);
                alpha_pw_ch = cat(2,alpha_pw_ch,alpha_pw_tr);
                beta_pw_ch = cat(2,beta_pw_ch,beta_pw_tr);
                gamma_pw_ch = cat(2,gamma_pw_ch,gamma_pw_tr);
                off_ch = cat(2,off_ch, off_tr);
                exp_ch = cat(2,exp_ch,exp_tr);   
            end
            % Concatenate
            theta_pw_ta_prt = cat(1,theta_pw_ta_prt,mean(theta_pw_ch,1));
            alpha_pw_ta_prt = cat(1,alpha_pw_ta_prt,mean(alpha_pw_ch,1));
            beta_pw_ta_prt = cat(1,beta_pw_ta_prt,mean(beta_pw_ch,1));
            gamma_pw_ta_prt = cat(1,gamma_pw_ta_prt,mean(gamma_pw_ch,1));
            off_ta_prt = cat(1,off_ta_prt,mean(off_ch,1));
            exp_ta_prt = cat(1,exp_ta_prt,mean(exp_ch,1));
            
            clear theta_pw_ch alpha_pw_ch beta_pw_ch gamma_pw_ch off_ch exp_ch;
            clear theta_pw_tr alpha_pw_tr beta_pw_tr gamma_pw_tr off_tr exp_tr;
            
            %%%%%%%%%%%%%%%%%%%%%%%%%%%%%%%%%%%%%%%%%%%%%%%%%%%%%
            %%%% McGurk /pa/ (Non-Illusory)
            %%%%%%%%%%%%%%%%%%%%%%%%%%%%%%%%%%%%%%%%%%%%%%%%%%%%%
            mcg_pa = stim.McG_pa{prt};
            theta_pw_ch=[]; alpha_pw_ch=[]; beta_pw_ch=[]; gamma_pw_ch=[];
            off_ch=[]; exp_ch=[];
            for ch = 1:length(mcg_pa)
                pa_tr = mcg_pa{ch};
                theta_pw_tr=[]; alpha_pw_tr = []; beta_pw_tr = []; gamma_pw_tr=[];
                off_tr=[]; exp_tr=[];
                for tr = 1:length(pa_tr)
                    %%%% Aperiodic parameters  
                    off = pa_tr{tr}.aperiodic_params(1); % Offset
                    exp = pa_tr{tr}.aperiodic_params(2); % Exponent
                    % Concatenate
                    off_tr = cat(1,off_tr,off);
                    exp_tr = cat(1,exp_tr,exp);
                    %%%%%%%%%%%%%%%%%%%%%%%%%%%%%%%%%%%%%%%%%%%%%%%%%%%%%%
                    %%%% Periodic power
                    spec_pa = 10.^(pa_tr{tr}.power_spectrum) - 10.^(pa_tr{tr}.ap_fit);
                    freqs = pa_tr{tr}.freqs;
                    % Theta power (4-7 Hz)
                    theta_idx = find(freqs>=4 & freqs<=7);
                    theta_pw = mean(spec_pa(theta_idx));
                    theta_pw_tr = cat(1,theta_pw_tr,theta_pw);
                    % Alpha power (8-12 Hz)
                    alpha_idx = find(freqs>=8 & freqs<=12);
                    alpha_pw = mean(spec_pa(alpha_idx));
                    alpha_pw_tr = cat(1,alpha_pw_tr,alpha_pw);
                    % Beta power (15-30 Hz)
                    beta_idx = find(freqs>=15 & freqs<=30);
                    beta_pw = mean(spec_pa(beta_idx));
                    beta_pw_tr = cat(1,beta_pw_tr,beta_pw); 
                    % Gamma power (31-45 Hz)
                    gamma_idx = find(freqs>=31 & freqs<=45);
                    gamma_pw = mean(spec_pa(gamma_idx));
                    gamma_pw_tr = cat(1,gamma_pw_tr,gamma_pw);  
                end
                % Concatenate
                theta_pw_ch = cat(2,theta_pw_ch,theta_pw_tr);
                alpha_pw_ch = cat(2,alpha_pw_ch,alpha_pw_tr);
                beta_pw_ch = cat(2,beta_pw_ch,beta_pw_tr);
                gamma_pw_ch = cat(2,gamma_pw_ch,gamma_pw_tr);
                off_ch = cat(2,off_ch, off_tr);
                exp_ch = cat(2,exp_ch,exp_tr);   
            end
            % Concatenate
            theta_pw_pa_prt = cat(1,theta_pw_pa_prt,mean(theta_pw_ch,1));
            alpha_pw_pa_prt = cat(1,alpha_pw_pa_prt,mean(alpha_pw_ch,1));
            beta_pw_pa_prt = cat(1,beta_pw_pa_prt,mean(beta_pw_ch,1));
            gamma_pw_pa_prt = cat(1,gamma_pw_pa_prt,mean(gamma_pw_ch,1));
            off_pa_prt = cat(1,off_pa_prt,mean(off_ch,1));
            exp_pa_prt = cat(1,exp_pa_prt,mean(exp_ch,1));
            
            clear theta_pw_ch alpha_pw_ch beta_pw_ch gamma_pw_ch off_ch exp_ch;
            clear theta_pw_tr alpha_pw_tr beta_pw_tr gamma_pw_tr off_tr exp_tr;
        end
        dist.theta_pw_ta_prt = theta_pw_ta_prt;
        dist.theta_pw_pa_prt = theta_pw_pa_prt;
        dist.alpha_pw_ta_prt = alpha_pw_ta_prt;
        dist.alpha_pw_pa_prt = alpha_pw_pa_prt;
        dist.beta_pw_ta_prt = beta_pw_ta_prt;
        dist.beta_pw_pa_prt = beta_pw_pa_prt;
        dist.gamma_pw_ta_prt = gamma_pw_ta_prt;
        dist.gamma_pw_pa_prt = gamma_pw_pa_prt;
        dist.off_ta_prt = off_ta_prt;
        dist.off_pa_prt = off_pa_prt;
        dist.exp_ta_prt = exp_ta_prt;
        dist.exp_pa_prt = exp_pa_prt;
    
        
    %%%%%%%%%%%%%%%%%%%%%%%%%%%%%%%%%%%%%%%%%%%%%%%%%%%%%%%%%%%%%%%%%%%%%%%%%%%%%%%%%%%%%%%%%%%%%%%%%%%%%%%%%%%%%%%    
    case 'ch_tr_wise'   
    %%%%%%%%%%%%%%%%%%%%%%%%%%%%%%%%%%%%%%%%%%%%%%%%%%%%%%%%%%%%%%%%%%%%%%%%%%%%%%%%%%%%%%%%%%%%%%%%%%%%%%%%%%%%%%%   
        %stim = fooof_prestim_ch_tr;
        theta_pw_ta_prt=[]; theta_pw_pa_prt=[]; 
        alpha_pw_ta_prt=[]; alpha_pw_pa_prt=[]; 
        beta_pw_ta_prt=[]; beta_pw_pa_prt=[];
        gamma_pw_ta_prt=[]; gamma_pw_pa_prt=[];
        off_ta_prt=[]; off_pa_prt=[];
        exp_ta_prt=[]; exp_pa_prt=[];
        sub_ta_prt=[]; sub_pa_prt=[];
        resp_ta_prt=[]; resp_pa_prt=[];
        ch_ta_prt=[]; ch_pa_prt=[];
        tr_ta_prt=[]; tr_pa_prt=[];
        
        for prt = 1:length(stim.McG_ta)
            %%%%%%%%%%%%%%%%%%%%%%%%%%%%%%%%%%%%%%%%%%%%%%%%%%%%%
            %%%% McGurk /ta/ (Illusory)
            %%%%%%%%%%%%%%%%%%%%%%%%%%%%%%%%%%%%%%%%%%%%%%%%%%%%%
            mcg_ta = stim.McG_ta{prt};
            theta_pw_ch=[]; alpha_pw_ch=[]; beta_pw_ch=[]; gamma_pw_ch=[];
            ch_idx=[]; tr_ch=[];
            off_ch=[]; exp_ch=[];
            for ch = 1:length(mcg_ta)
                ta_tr = mcg_ta{ch};
                theta_pw_tr=[]; alpha_pw_tr = []; beta_pw_tr = []; gamma_pw_tr=[];
                off_tr=[]; exp_tr=[];
                for tr = 1:length(ta_tr)
                    %%%% Aperiodic parameters  
                    off = ta_tr{tr}.aperiodic_params(1); % Offset
                    exp = ta_tr{tr}.aperiodic_params(2); % Exponent
                    % Concatenate
                    off_tr = cat(1,off_tr,off);
                    exp_tr = cat(1,exp_tr,exp);
                    %%%%%%%%%%%%%%%%%%%%%%%%%%%%%%%%%%%%%%%%%%%%%%%%%%%%%%
                    %%%% Periodic power
                    spec_ta = 10.^(ta_tr{tr}.power_spectrum) - 10.^(ta_tr{tr}.ap_fit);
                    freqs = ta_tr{tr}.freqs;
                    % Theta power (4-7 Hz)
                    theta_idx = find(freqs>=4 & freqs<=7);
                    theta_pw = mean(spec_ta(theta_idx));
                    theta_pw_tr = cat(1,theta_pw_tr,theta_pw);
                    % Alpha power (8-12 Hz)
                    alpha_idx = find(freqs>=8 & freqs<=12);
                    alpha_pw = mean(spec_ta(alpha_idx));
                    alpha_pw_tr = cat(1,alpha_pw_tr,alpha_pw);
                    % Beta power (15-30 Hz)
                    beta_idx = find(freqs>=15 & freqs<=30);
                    beta_pw = mean(spec_ta(beta_idx));
                    beta_pw_tr = cat(1,beta_pw_tr,beta_pw); 
                    % Gamma power (31-45 Hz)
                    gamma_idx = find(freqs>=31 & freqs<=45);
                    gamma_pw = mean(spec_ta(gamma_idx));
                    gamma_pw_tr = cat(1,gamma_pw_tr,gamma_pw);  
                end
                % Channel indexing
                ch_num = repelem(ch,size(alpha_pw_tr,1))';
                ch_idx = cat(1,ch_idx,ch_num);
                tr_num = [1:size(ta_tr,1)]';
                % Concatenate
                theta_pw_ch = cat(1,theta_pw_ch,theta_pw_tr);
                alpha_pw_ch = cat(1,alpha_pw_ch,alpha_pw_tr);
                beta_pw_ch = cat(1,beta_pw_ch,beta_pw_tr);
                gamma_pw_ch = cat(1,gamma_pw_ch,gamma_pw_tr);
                off_ch = cat(1,off_ch,off_tr);
                exp_ch = cat(1,exp_ch,exp_tr);
                tr_ch = cat(1,tr_ch,tr_num);
            end
            len = size(alpha_pw_ch,1);
            % Concatenate all frequency band param value
            sub_num = repelem(prt, len)';
            resp_num = repelem(1, len)';
            sub_ta_prt = cat(1,sub_ta_prt,sub_num);
            resp_ta_prt = cat(1,resp_ta_prt,resp_num);
            ch_ta_prt = cat(1,ch_ta_prt,ch_idx);
            tr_ta_prt = cat(1,tr_ta_prt,tr_ch);
            % Concatenate
            theta_pw_ta_prt = cat(1,theta_pw_ta_prt,theta_pw_ch);
            alpha_pw_ta_prt = cat(1,alpha_pw_ta_prt,alpha_pw_ch);
            beta_pw_ta_prt = cat(1,beta_pw_ta_prt,beta_pw_ch);
            gamma_pw_ta_prt = cat(1,gamma_pw_ta_prt,gamma_pw_ch);
            off_ta_prt = cat(1,off_ta_prt,off_ch);
            exp_ta_prt = cat(1,exp_ta_prt,exp_ch);
            
            clear theta_pw_ch alpha_pw_ch beta_pw_ch gamma_pw_ch off_ch exp_ch tr_ch
            clear theta_pw_tr alpha_pw_tr beta_pw_tr gamma_pw_tr off_tr exp_tr tr_num
            
            %%%%%%%%%%%%%%%%%%%%%%%%%%%%%%%%%%%%%%%%%%%%%%%%%%%%%
            %%%% McGurk /pa/ (Non-Illusory)
            %%%%%%%%%%%%%%%%%%%%%%%%%%%%%%%%%%%%%%%%%%%%%%%%%%%%%
            mcg_pa = stim.McG_pa{prt};
            theta_pw_ch=[]; alpha_pw_ch=[]; beta_pw_ch=[]; gamma_pw_ch=[];
            ch_idx=[]; tr_ch=[];
            off_ch=[]; exp_ch=[];
            for ch = 1:length(mcg_pa)
                pa_tr = mcg_pa{ch};
                theta_pw_tr = []; alpha_pw_tr = []; beta_pw_tr = []; gamma_pw_tr=[];
                off_tr=[]; exp_tr=[];
                for tr = 1:length(pa_tr)
                    %%%% Aperiodic parameters  
                    off = pa_tr{tr}.aperiodic_params(1); % Offset
                    exp = pa_tr{tr}.aperiodic_params(2); % Exponent
                    % Concatenate
                    off_tr = cat(1,off_tr,off);
                    exp_tr = cat(1,exp_tr,exp);
                    
                    %%%% Periodic power
                    spec_pa = 10.^(pa_tr{tr}.power_spectrum) - 10.^(pa_tr{tr}.ap_fit);
                    freqs = pa_tr{tr}.freqs;
                    % Theta power (4-7 Hz)
                    theta_idx = find(freqs>=4 & freqs<=7);
                    theta_pw = mean(spec_pa(theta_idx));
                    theta_pw_tr = cat(1,theta_pw_tr,theta_pw);
                    % Alpha power (8-12 Hz)
                    alpha_idx = find(freqs>=8 & freqs<=12);
                    alpha_pw = mean(spec_pa(alpha_idx));
                    alpha_pw_tr = cat(1,alpha_pw_tr,alpha_pw);
                    % Beta power (15-30 Hz)
                    beta_idx = find(freqs>=15 & freqs<=30);
                    beta_pw = mean(spec_pa(beta_idx));
                    beta_pw_tr = cat(1,beta_pw_tr,beta_pw); 
                    % Beta power (31-45 Hz)
                    gamma_idx = find(freqs>=31 & freqs<=45);
                    gamma_pw = mean(spec_pa(gamma_idx));
                    gamma_pw_tr = cat(1,gamma_pw_tr,gamma_pw); 
                end
                % Channel indexing
                ch_num = repelem(ch,size(alpha_pw_tr,1))';
                ch_idx = cat(1,ch_idx,ch_num);
                tr_num = [1:size(pa_tr,1)]';
                % Concatenate
                theta_pw_ch = cat(1,theta_pw_ch,theta_pw_tr);
                alpha_pw_ch = cat(1,alpha_pw_ch,alpha_pw_tr);
                beta_pw_ch = cat(1,beta_pw_ch,beta_pw_tr);
                gamma_pw_ch = cat(1,gamma_pw_ch,gamma_pw_tr);
                off_ch = cat(1,off_ch,off_tr);
                exp_ch = cat(1,exp_ch,exp_tr);
                tr_ch = cat(1,tr_ch,tr_num);
            end
            len = size(alpha_pw_ch,1);
            % Concatenate all frequency band param value
            sub_num = repelem(prt, len)';
            resp_num = repelem(0, len)';
            sub_pa_prt = cat(1,sub_pa_prt,sub_num);
            resp_pa_prt = cat(1,resp_pa_prt,resp_num);
            ch_pa_prt = cat(1,ch_pa_prt,ch_idx);
            tr_pa_prt = cat(1,tr_pa_prt,tr_ch);
            % Concatenate
            theta_pw_pa_prt = cat(1,theta_pw_pa_prt,theta_pw_ch);
            alpha_pw_pa_prt = cat(1,alpha_pw_pa_prt,alpha_pw_ch);
            beta_pw_pa_prt = cat(1,beta_pw_pa_prt,beta_pw_ch);
            gamma_pw_pa_prt = cat(1,gamma_pw_pa_prt,gamma_pw_ch);
            off_pa_prt = cat(1,off_pa_prt,off_ch);
            exp_pa_prt = cat(1,exp_pa_prt,exp_ch);
            
            clear theta_pw_ch alpha_pw_ch beta_pw_ch gamma_pw_ch off_ch exp_ch tr_ch
            clear theta_pw_tr alpha_pw_tr beta_pw_tr gamma_pw_tr off_tr exp_tr tr_num
        end     
        % Output
        sub_all = [sub_ta_prt; sub_pa_prt];
        resp_all = [resp_ta_prt; resp_pa_prt];
        ch_all = [ch_ta_prt; ch_pa_prt];
        theta_pw_all = [theta_pw_ta_prt; theta_pw_pa_prt];
        alpha_pw_all = [alpha_pw_ta_prt; alpha_pw_pa_prt];
        beta_pw_all = [beta_pw_ta_prt; beta_pw_pa_prt];
        gamma_pw_all = [gamma_pw_ta_prt; gamma_pw_pa_prt];
        exp_all = [exp_ta_prt; exp_pa_prt];
        off_all = [off_ta_prt; off_pa_prt];
        tr_all = [tr_ta_prt; tr_pa_prt];
        
        % Prepare a table
        table_all = table(sub_all,resp_all,ch_all,tr_all,theta_pw_all,...
            alpha_pw_all,beta_pw_all,gamma_pw_all,exp_all,off_all);
        
        clearvars -except table_all stim
        
        % Categorize channels into different sensor regions
        sensor_region={}; i=1;
        ch_idx = table_all.ch_all;
        for idx = 1:length(ch_idx)
            ch = ch_idx(idx);
            if (1<=ch) && (ch<= 14) %sensor_region = 'Frontal';
                sensor = "Frontal";
                sensor_region{idx} = sensor;
                i = i+1;
                clear sensor
            elseif (16<=ch)&&(ch<=22)|| (25<=ch)&&(ch<=31) %sensor_region = 'Central';
                sensor = 'Central';
                sensor_region{idx} = sensor;
                i = i+1;
                clear sensor         
            elseif (35<=ch)&&(ch<=41)||(45<=ch)&&(ch<=51) %sensor_region = 'Parietal';
                sensor = 'Parietal';
                sensor_region{idx} = sensor;
                i = i+1;
                clear sensor          
            elseif (53<=ch)&&(ch<=64) %sensor_region = 'Occipital';
                sensor = 'Occipital';
                sensor_region{idx} = sensor;
                i = i+1;
                clear sensor          
            elseif (ch==15)||(ch==24)||(ch==33)||(ch==34)||(ch==44) %sensor_region = 'Left Temporal';
                sensor = 'Left Temporal';
                sensor_region{idx} = sensor;
                i = i+1;
                clear sensor     
            elseif (ch==23)||(ch==32)||(ch==42)||(ch==43)||(ch==52) %sensor_region = 'Right Temporal';
                sensor = 'Right Temporal';
                sensor_region{idx} = sensor;
                i = i+1;
                clear sensor         
            end  
        end   
        sensor_region = sensor_region';
        sensor_region_all = cell2table(sensor_region);
        
        dist = [table_all,sensor_region_all];
        dist.Properties.VariableNames = ["sub_idx","resp_idx","Chan_num","Trial_idx","pw_theta","pw_alpha","pw_beta",...
            "pw_gamma","exp","off","sensor_idx"];
end % End of switch statement
end % End of the function
