# Supplementary material for: Prestimulus Periodic and Aperiodic Neural Activity Shapes McGurk Perception
Source: eNeuro. 2025 Oct 10;12(10):ENEURO.0431-24.2025. doi: 10.1523/ENEURO.0431-24.2025 (PMC12539091; doi:10.1523/ENEURO.0431-24.2025)
Supplement: Data 1 — MATLAB and R codes for implementing FOOOF to parameterize power spectra and for fitting logistic mixed-effects models, respectively. Download Data 1, ZIP file. [file eneuro-12-ENEURO.0431-24.2025-s012.zip › Func_repANOVA.m]

function [data_mat,ranovatbl,tbl_sph,partial_eta_squared,m] = Func_repANOVA(varargin)
% Function to estimate repeated-measures ANOVA
% Written by Vinsea AV Singh

data_mat = []; ranovatbl = []; tbl_sph = []; partial_eta_squared = []; m = [];

if nargin == 3 %PSD statistics
    S_ta = varargin{1};
    S_pa = varargin{2};
    f = varargin{3};
    
    %%%% Function to compute repetead measures ANOVA
    freq = mean(f,1);
    idx_theta = find(freq >= 4 & freq <= 7);
    idx_alpha = find(freq >= 8 & freq <= 12);
    idx_beta = find(freq >= 15 & freq <= 30);
    idx_gamma = find(freq >= 31 & freq <= 45);

    S_ta_theta = nanmean(S_ta(idx_theta,:),1)';
    S_ta_alpha = nanmean(S_ta(idx_alpha,:),1)';
    S_ta_beta = nanmean(S_ta(idx_beta,:),1)';
    S_ta_gamma = nanmean(S_ta(idx_gamma,:),1)';

    S_pa_theta = nanmean(S_pa(idx_theta,:),1)';
    S_pa_alpha = nanmean(S_pa(idx_alpha,:),1)';
    S_pa_beta = nanmean(S_pa(idx_beta,:),1)';
    S_pa_gamma = nanmean(S_pa(idx_gamma,:),1)';

    data_mat = [S_ta_theta,S_ta_alpha,S_ta_beta,S_ta_gamma,...
        S_pa_theta,S_pa_alpha,S_pa_beta,S_pa_gamma];

    data_tab = array2table(data_mat, 'VariableNames', ...
        {'ta_Theta','ta_Alpha','ta_Beta','ta_Gamma', ...
         'pa_Theta','pa_Alpha','pa_Beta','pa_Gamma'});

    % Within subject factors
    WithinDesign = table(...
        [1 1 1 1 2 2 2 2]', ...  % Condition (1=/ta/, 2=/pa/)
        [1 2 3 4 1 2 3 4]', ...  % Frequency (1=Theta, 2=Alpha, 3=Beta, 4=Gamma)
        'VariableNames', {'Condition', 'Frequency'});
    WithinDesign.Condition = categorical(WithinDesign.Condition, [1 2], {'ta','pa'});
    WithinDesign.Frequency = categorical(WithinDesign.Frequency, 1:4, {'Theta','Alpha','Beta','Gamma'});

    % Fit repeated measures model
    rm = fitrm(data_tab, 'ta_Theta-pa_Gamma ~ 1', 'WithinDesign', WithinDesign);
    ranovatbl = ranova(rm, 'WithinModel', 'Condition*Frequency');
    disp(ranovatbl);

    % Sphericity test (Mauchly's W)
    tbl_sph = mauchly(rm);

    % Effect size (partial eta-squared on Condition X Frequency)
    SS_effect = ranovatbl{'(Intercept):Condition:Frequency','SumSq'};
    SS_error = ranovatbl{'Error(Condition:Frequency)','SumSq'};
    partial_eta_squared = SS_effect / (SS_effect + SS_error);

    % Post-hoc test
    %multcompare(rm, 'Condition')
    %multcompare(rm, 'Frequency')
    m = multcompare(rm, 'Condition', 'By', 'Frequency');
    
elseif nargin == 1 %FOOOF Statistics
    stim = varargin{1};
    %%%% Function to compute repetead measures ANOVA
    freq = stim.freqs_ta;
    idx_theta = find(freq >= 4 & freq <= 7);
    idx_alpha = find(freq >= 8 & freq <= 12);
    idx_beta = find(freq >= 15 & freq <= 30);
    idx_gamma = find(freq >= 31 & freq <= 45);

    S_ta_theta = nanmean(stim.periodic_ta_ap_fit(:,idx_theta),2);
    S_ta_alpha = nanmean(stim.periodic_ta_ap_fit(:,idx_alpha),2);
    S_ta_beta = nanmean(stim.periodic_ta_ap_fit(:,idx_beta),2);
    S_ta_gamma = nanmean(stim.periodic_ta_ap_fit(:,idx_gamma),2);

    S_pa_theta = nanmean(stim.periodic_pa_ap_fit(:,idx_theta),2);
    S_pa_alpha = nanmean(stim.periodic_pa_ap_fit(:,idx_alpha),2);
    S_pa_beta = nanmean(stim.periodic_pa_ap_fit(:,idx_beta),2);
    S_pa_gamma = nanmean(stim.periodic_pa_ap_fit(:,idx_gamma),2);

    off_ta = stim.offset_ta';
    off_pa = stim.offset_pa';
    exp_ta = stim.exponent_ta';
    exp_pa = stim.exponent_pa';

    data_mat = [S_ta_theta,S_ta_alpha,S_ta_beta,S_ta_gamma,off_ta,exp_ta,...
        S_pa_theta,S_pa_alpha,S_pa_beta,S_pa_gamma,off_pa,exp_pa];
    
    data_tab = array2table(data_mat, 'VariableNames', ...
    {'ta_Theta','ta_Alpha','ta_Beta','ta_Gamma', 'off_ta', 'exp_ta',...
     'pa_Theta','pa_Alpha','pa_Beta','pa_Gamma', 'off_pa', 'exp_pa'});
 
    % Within subject factors
    WithinDesign = table(...
        [1 1 1 1 1 1 2 2 2 2 2 2]', ...  % Condition (1=/ta/, 2=/pa/)
        [1 2 3 4 5 6 1 2 3 4 5 6]', ...  % Frequency (1=Theta, 2=Alpha, 3=Beta, 4=Gamma)
        'VariableNames', {'Condition', 'Frequency'});
    WithinDesign.Condition = categorical(WithinDesign.Condition, [1 2], {'ta','pa'});
    WithinDesign.Frequency = categorical(WithinDesign.Frequency, 1:6, {'Theta','Alpha','Beta','Gamma','Offset','Exponent'});

    % Fit repeated measures model
    rm = fitrm(data_tab, 'ta_Theta-exp_pa ~ 1', 'WithinDesign', WithinDesign);
    ranovatbl = ranova(rm, 'WithinModel', 'Condition*Frequency');
    disp(ranovatbl);

    % Sphericity test (Mauchly's W)
    tbl_sph = mauchly(rm);

    % Effect size (partial eta-squared on Condition X Frequency)
    SS_effect = ranovatbl{'(Intercept):Condition:Frequency','SumSq'};
    SS_error = ranovatbl{'Error(Condition:Frequency)','SumSq'};
    partial_eta_squared = SS_effect / (SS_effect + SS_error);

    % Post-hoc test
    %multcompare(rm, 'Condition')
    %multcompare(rm, 'Frequency')
    m = multcompare(rm, 'Condition', 'By', 'Frequency');
     
end % End of the if statement
end % End of the function
