# Supplementary material for: Prestimulus Periodic and Aperiodic Neural Activity Shapes McGurk Perception
Source: eNeuro. 2025 Oct 10;12(10):ENEURO.0431-24.2025. doi: 10.1523/ENEURO.0431-24.2025 (PMC12539091; doi:10.1523/ENEURO.0431-24.2025)
Supplement: Data 1 — MATLAB and R codes for implementing FOOOF to parameterize power spectra and for fitting logistic mixed-effects models, respectively. Download Data 1, ZIP file. [file eneuro-12-ENEURO.0431-24.2025-s012.zip › R_Script_Fig_5_Logistic_Bayes.R]

# Script on GLMER analysis on predicting response based on prestimulus periodic and aperiodic parameters
## Written by Vinsea AV Singh

# This is an R script for plotting Figure 5: Bayes Factor estimated for all the prestimulus periodic (CF, PW, BW) 
# and aperiodic (offset, exponent) parameter predictors that were fitted to a logistic mixed-effect model to predict 
# response to upcoming McGurk stimulus

##########################################################################################################################################
## Import Libraries (install packages if library not found - install.packages("<package name>"))
##########################################################################################################################################
library(lme4)        #library for mixed models 
library(lmerTest)    #library for estimating P values for GLMER model
library(lattice)     #library to use 'dotplot' function
library(effects)     #Plotting effects of all fixed-effects
library(sjPlot)      #library for 'tab_model' and 'plot_model' functions 
library(ggplot2)     #library for plotting 
library(GGally)      #Extension of ggplot2 library
library(car)         #library to run Anova
library(dplyr)       #library for dataframe update
library(corrplot)    #library for correlation plots for predictors
library(brms)        #library for Bayesian Regression
library(BayesFactor) #library for Bayes Factor analysis
#library(tibble)
library(patchwork)   #library for plotting 
library(broom.mixed)  # for tidying the model output

##########################################################################################################################################
## Load and rearrange the data
##########################################################################################################################################
options(scipen=999)
data <- read.csv("...\\Data\\Param_Prestim_Table_Sensor_GLMER_Bayes.csv", 
                 header = TRUE, na.strings=c("","NA","na"), stringsAsFactors = TRUE)
head(data) 
str(data)

## Format and scale the periodic parameter data
data[,4:21] <- scale(data[,4:21])

## Convert categorical data to factor
data$Response <- as.factor(data$Response)
data$Response_num <- as.numeric(data$Response) 
data$Subject_ID <- as.factor(data$Subject_ID)
data$sensor_region <- as.factor(data$Sensor.Regions)
str(data)

## Visualize data to look for predictors with high correlation
# Plot correlation 
cormtx <- cor(data[,4:17])
corrplot(cormtx, method='number')

testp <- cor.mtest(data[,4:17], conf.level = 0.95)
corrplot(cormtx, p.mat = testp$p, insig = "blank")


#ggpairs(data[, c("sensor_region","cf_theta", "pw_theta", "bw_theta", "off", "exp")])
#ggpairs(data[, c("sensor_region","cf_alpha", "pw_alpha", "bw_alpha", "off", "exp")])
#ggpairs(data[, c("sensor_region","cf_beta", "pw_beta", "bw_beta", "off", "exp")])
#ggpairs(data[, c("sensor_region","cf_gamma", "pw_gamma", "bw_gamma", "off", "exp")])

color_palette <- c("No Evidence" = "#999999","Moderate Evidence" = "#F9E79F",
                   "Strong Evidence" = "#F1C40F","Extreme Evidence" = "#E69F00")

##########################################################################################################################################
## check for the appropriate optimizer for the model
##########################################################################################################################################
# formula <- Response ~ 1+ (cf_theta + pw_theta + bw_theta + cf_alpha + pw_alpha + bw_alpha +
#                             cf_beta + pw_beta + bw_beta + cf_gamma + pw_gamma + bw_gamma + 
#                             off + exp) + (1|Subject_ID)
# 
# gm1 <- glmer(formula, data=data, family=binomial)
# allFit(show.meth.tab=TRUE)
# diff_optims = allFit(gm1)
# diff_optims_OK <- diff_optims[sapply(diff_optims, is, "merMod")]
# lapply(diff_optims_OK, function(x) x@optinfo$conv$lme4$messages)

##########################################################################################################################################
## Setting up priors 
##########################################################################################################################################
m1_bf <- brmsformula(Response ~ 1+ (cf_theta + pw_theta + bw_theta + cf_alpha + pw_alpha + bw_alpha +
                                      cf_beta + pw_beta + bw_beta + cf_gamma + pw_gamma + bw_gamma + 
                                      off + exp) + (1|Subject_ID), family=bernoulli(link="logit"))

# Get priors
get_prior(m1_bf, data = data) %>%
  as_tibble() %>%
  select(prior:group)

# Set priors
priors <- c(
  prior(normal(0, 3), class = Intercept),
  prior(normal(0, 1), class = b),
  prior(cauchy(0, 0.1), class = sd))

##########################################################################################################################################
## Function to run Bayes Factor analysis using 'brms' and 'BayesFactor' packages
##########################################################################################################################################

bf_function <- function(data, fit_full){
  col_name <- colnames(data[4:17]) # Predictors
  # Initialize a list to store Bayes factors
  bf_results <- data.frame(Predictor_Removed = character(), Bayes_Factor = numeric(), stringsAsFactors = FALSE)
  
  for (i in 1:length(col_name)){
    string_null <- col_name[-i]
    formula <- as.formula(paste("Response","~","1","+",paste(string_null, collapse = "+"),"+","(1|Subject_ID)"))
    # brms analysis
    fit_null <- brm(formula=formula, data=data, prior=priors, 
                    sample_prior=TRUE, save_pars=save_pars(all=TRUE),
                    iter=2000, family=bernoulli(link="logit"), chains=4)
    
    # Bayes factor analysis
    bf <- bayes_factor(fit_full, fit_null)
    
    # Store the bf results
    bf_results <- rbind(bf_results, data.frame(Predictor_Removed = col_name[i], Bayes_Factor = as.numeric(bf$bf)))
  }
  return(bf_results)
}

##########################################################################################################################################
## Function to reorder BF results table for plotting
##########################################################################################################################################
bf_sort <- function(bf){
  # Log-transform BF values for plotting
  bf$log_BF <- log10(bf$Bayes_Factor)
  
  # Rename predictor names for plotting
  rename_pred <- c("Theta CF", "Alpha CF", "Beta CF", "Gamma CF", 
                   "Theta PW", "Alpha PW", "Beta PW", "Gamma PW", 
                   "Theta BW", "Alpha BW", "Beta BW", "Gamma BW",
                   "Offset", "Exponent")
  
  bf$Predictor_Removed <- rename_pred
  
  # Specified order for plotting
  sort_order <- c("Theta CF", "Theta PW", "Theta BW", 
                  "Alpha CF", "Alpha PW", "Alpha BW", 
                  "Beta CF", "Beta PW", "Beta BW", 
                  "Gamma CF", "Gamma PW", "Gamma BW", 
                  "Offset", "Exponent")
  
  bf$Predictor_Removed <- factor(bf$Predictor_Removed, levels = sort_order)
  
  # BF evidence threshold
  threshold <- 3
  
  # Create new column category for grouping BF values based on threshold
  bf <- bf %>%
    mutate(evidence = cut(Bayes_Factor, breaks = c(-Inf,3,10,100,Inf), 
                          labels = c("No Evidence","Moderate Evidence","Strong Evidence","Extreme Evidence")))
  return(bf)
}

##########################################################################################################################################
## Full Model
##########################################################################################################################################
formula <- Response ~ 1+(cf_theta + pw_theta + bw_theta + cf_alpha + pw_alpha + bw_alpha +
                           cf_beta + pw_beta + bw_beta + cf_gamma + pw_gamma + bw_gamma + 
                           off + exp) + (1|Subject_ID)

control <- glmerControl(optimizer = "bobyqa", optCtrl=list(maxfun=2e5))
model <- glmer(formula, data=data, control=control, family=binomial(link="logit"), na.action=na.exclude)
summary(model)
tab_model(model, transform = NULL, show.aic=TRUE) # make APA table

## Post-hoc ANOVA 
anova_model <- Anova(model,type="III")
anova_model

## Plotting Log-Odds (Model estimates) of all predictors of the model
#plot_model(model, terms = c("cf_theta[all]"), transform = NULL, show.values = T, 
           #show.p = T,value.offset = 0.4, type="pred")

#plot_model(model, transform = NULL, show.values = T, show.p = T,value.offset = 0.4, type="est")

## Caterpillar plots to look at the distribution of random effect (Subject ID)
#lattice::dotplot(ranef(model, which = "Subject_ID", condVar = TRUE))

## Bayes Factor (BF) analysis using 'brms' and 'BayesFactor' packages
formula_fit_full <- Response ~ 1+(cf_theta + pw_theta + bw_theta + cf_alpha + pw_alpha + bw_alpha +
                                    cf_beta + pw_beta + bw_beta + cf_gamma + pw_gamma + bw_gamma + 
                                    off + exp) + (1|Subject_ID)

fit_full <- brm(formula=formula_fit_full, data=data, prior=priors, 
                sample_prior=TRUE, save_pars=save_pars(all=TRUE),
                iter=2000, family=bernoulli(link="logit"), chains=4)


# BF analysis for all predictors
bf_results <- bf_function(data, fit_full) # Estimate BF 
print(bf_results)

# Plot the Bayes factors
bf_results <- bf_sort(bf_results) # Rearrange data for plot
full_BF <- ggplot(bf_results, aes(x = reorder(Predictor_Removed, +log_BF), y = log_BF, fill = evidence)) +
                  geom_bar(stat = "identity", color=NA) +
                  scale_fill_manual(values = color_palette) +
                  geom_hline(yintercept = log10(3), linetype = "dashed", color = "red") +
                  labs(title = "(A) All Sensors", x = "Predictors",y = "Log10(Bayes Factor)") +
                  theme_minimal() + theme(legend.position = "none") +
                  coord_flip()

full_BF

##########################################################################################################################################
## Apply GLMER on sub-models (sensor region wise)
##########################################################################################################################################
###### (1) Frontal model
data_frontal <- subset(data, sensor_region == "Frontal")
formula <- Response ~ 1+(cf_theta + pw_theta + bw_theta + cf_alpha + pw_alpha + bw_alpha +
                           cf_beta + pw_beta + bw_beta + cf_gamma + pw_gamma + bw_gamma + 
                           off + exp) + (1|Subject_ID)

control <- glmerControl(optimizer = "bobyqa", optCtrl=list(maxfun=2e5))
model_frontal <- glmer(formula, data=data_frontal, control=control, family=binomial(link="logit"), na.action=na.exclude)
sumfrontal_model <- summary(model_frontal)
print(sumfrontal_model)
tab_model(model_frontal, transform = NULL, show.aic=TRUE, show.reflvl = TRUE) # make APA table

# Post-Hoc ANOVA 
anova_frontal <- Anova(model_frontal,type="III")
anova_frontal

## Bayes Factor (BF) analysis 
formula_fit_full_frontal <- Response ~ 1+ (cf_theta + pw_theta + bw_theta + cf_alpha + pw_alpha + bw_alpha +
                                             cf_beta + pw_beta + bw_beta + cf_gamma + pw_gamma + bw_gamma + 
                                             off + exp) + (1|Subject_ID)

fit_full_frontal <- brm(formula=formula_fit_full_frontal, data=data_frontal, prior=priors, 
                sample_prior=TRUE, save_pars=save_pars(all=TRUE),
                iter=2000, family=bernoulli(link="logit"), chains=4)

bf_results_frontal <- bf_function(data_frontal, fit_full_frontal)
print(bf_results_frontal)

# Plot the Bayes factors
bf_results_frontal <- bf_sort(bf_results_frontal) # Rearrange data for plot
frontal_BF <- ggplot(bf_results_frontal, aes(x = reorder(Predictor_Removed, +log_BF), y = log_BF, fill = evidence)) +
  geom_bar(stat = "identity", color=NA) +
  scale_fill_manual(values = color_palette) +
  geom_hline(yintercept = log10(3), linetype = "dashed", color = "red") +
  labs(title = "(B) Frontal Region", x = "Predictors",y = "Log10(Bayes Factor)", fill = "BF Evidence") +
  theme_minimal() +
  theme(legend.position = 'bottom') + 
  theme(legend.title = element_text(face = "bold")) +
  coord_flip()

frontal_BF

## Plotting
# plot(allEffects(model_frontal)) #Predictor Effects Plots
# plot_model(model_frontal, transform = NULL, show.values = T, show.p = T,value.offset = 0.4, type="est") #Plotting Log-Odds (Model estimates) of all predictors of the model
# lattice::dotplot(ranef(model_frontal, which = "Subject_ID", condVar = TRUE)) #Caterpillar plots to look at the distribution of random effect (Subject ID)

##########################################################################################################################################
###### (2) Central model
data_central <- subset(data, sensor_region == "Central")
formula <- Response ~ 1+(cf_theta + pw_theta + bw_theta + cf_alpha + pw_alpha + bw_alpha +
                           cf_beta + pw_beta + bw_beta + cf_gamma + pw_gamma + bw_gamma + 
                           off + exp) + (1|Subject_ID)

control <- glmerControl(optimizer = "bobyqa", optCtrl=list(maxfun=2e5))
model_central <- glmer(formula, data=data_central, control=control, family=binomial(link="logit"), na.action=na.exclude)
sumcentral_model <- summary(model_central)
print(sumcentral_model)
tab_model(model_central, transform = NULL, show.aic=TRUE) # make APA table

# Post-Hoc ANOVA 
anova_central <- Anova(model_central,type="III")
anova_central

## Bayes Factor (BF) analysis 
formula_fit_full_central <- Response ~ 1+ (cf_theta + pw_theta + bw_theta + cf_alpha + pw_alpha + bw_alpha +
                                             cf_beta + pw_beta + bw_beta + cf_gamma + pw_gamma + bw_gamma+ off + exp) + (1|Subject_ID)
fit_full_central <- brm(formula=formula_fit_full_central, data=data_central, prior=priors, 
                        sample_prior=TRUE, save_pars=save_pars(all=TRUE),
                        iter=2000, family=bernoulli(link="logit"), chains=4)

bf_results_central <- bf_function(data_central, fit_full_central)
print(bf_results_central)

# Plot the Bayes factors
bf_results_central <- bf_sort(bf_results_central) # Rearrange data for plot
central_BF <- ggplot(bf_results_central, aes(x = reorder(Predictor_Removed, +log_BF), y = log_BF, fill = evidence)) +
  geom_bar(stat = "identity", color=NA) +
  scale_fill_manual(values = color_palette) +
  geom_hline(yintercept = log10(3), linetype = "dashed", color = "red") +
  labs(title = "(C) Central Region", x = "Predictors",y = "Log10(Bayes Factor)") +
  theme_minimal() + theme(legend.position = "none") +
  coord_flip()

central_BF

##########################################################################################################################################
###### (3) Parietal model
data_parietal <- subset(data, sensor_region == "Parietal")
formula <- Response ~ 1+(cf_theta + pw_theta + bw_theta + cf_alpha + pw_alpha + bw_alpha +
                           cf_beta + pw_beta + bw_beta + cf_gamma + pw_gamma + bw_gamma + 
                           off + exp) + (1|Subject_ID)

control <- glmerControl(optimizer = "bobyqa", optCtrl=list(maxfun=2e5))
model_parietal <- glmer(formula, data=data_parietal, control=control, family=binomial(link="logit"), na.action=na.exclude)
sumparietal_model <- summary(model_parietal)
print(sumparietal_model)
tab_model(model_parietal, transform = NULL, show.aic=TRUE) # make APA table

# Post-Hoc ANOVA 
anova_parietal <- Anova(model_parietal,type="III")
anova_parietal

## Bayes Factor (BF) analysis 
formula_fit_full_parietal <- Response ~ 1+ (cf_theta + pw_theta + bw_theta + cf_alpha + pw_alpha + bw_alpha +
                                             cf_beta + pw_beta + bw_beta + cf_gamma + pw_gamma + bw_gamma+ off + exp) + (1|Subject_ID)
fit_full_parietal <- brm(formula=formula_fit_full_parietal, data=data_parietal, prior=priors, 
                        sample_prior=TRUE, save_pars=save_pars(all=TRUE),
                        iter=2000, family=bernoulli(link="logit"), chains=4)

bf_results_parietal <- bf_function(data_parietal, fit_full_parietal)
print(bf_results_parietal)

# Plot the Bayes factors
bf_results_parietal <- bf_sort(bf_results_parietal) # Rearrange data for plot
parietal_BF <- ggplot(bf_results_parietal, aes(x = reorder(Predictor_Removed, +log_BF), y = log_BF, fill = evidence)) +
  geom_bar(stat = "identity", color=NA) +
  scale_fill_manual(values = color_palette) +
  geom_hline(yintercept = log10(3), linetype = "dashed", color = "red") +
  labs(title = "(D) Parietal Region", x = "Predictors",y = "Log10(Bayes Factor)") +
  theme_minimal() + theme(legend.position = "none") +
  coord_flip()

parietal_BF

##########################################################################################################################################
###### (4) Occipital model
data_occipital <- subset(data, sensor_region == "Occipital")
formula <- Response ~ 1+(cf_theta + pw_theta + bw_theta + cf_alpha + pw_alpha + bw_alpha +
                           cf_beta + pw_beta + bw_beta + cf_gamma + pw_gamma + bw_gamma + 
                           #mean_pw_theta + mean_pw_alpha + mean_pw_beta + mean_pw_gamma +
                           off + exp) + (1|Subject_ID)

control <- glmerControl(optimizer = "bobyqa", optCtrl=list(maxfun=2e5))
model_occipital <- glmer(formula, data=data_occipital, control=control, family=binomial(link="logit"), na.action=na.exclude)
sumoccipital_model <- summary(model_occipital)
print(sumoccipital_model)
tab_model(model_occipital, transform = NULL, show.aic=TRUE) # make APA table

# Post-Hoc ANOVA 
anova_occipital <- Anova(model_occipital,type="III")
anova_occipital

## Bayes Factor (BF) analysis 
formula_fit_full_occipital <- Response ~ 1+ (cf_theta + pw_theta + bw_theta + cf_alpha + pw_alpha + bw_alpha +
                                              cf_beta + pw_beta + bw_beta + cf_gamma + pw_gamma + bw_gamma+ off + exp) + (1|Subject_ID)
fit_full_occipital <- brm(formula=formula_fit_full_occipital, data=data_occipital, prior=priors, 
                         sample_prior=TRUE, save_pars=save_pars(all=TRUE),
                         iter=2000, family=bernoulli(link="logit"), chains=4)

bf_results_occipital <- bf_function(data_occipital, fit_full_occipital)
print(bf_results_occipital)

# Plot the Bayes factors
bf_results_occipital <- bf_sort(bf_results_occipital) # Rearrange data for plot
occipital_BF <- ggplot(bf_results_occipital, aes(x = reorder(Predictor_Removed, +log_BF), y = log_BF, fill = evidence)) +
  geom_bar(stat = "identity", color=NA) +
  scale_fill_manual(values = color_palette) +
  geom_hline(yintercept = log10(3), linetype = "dashed", color = "red") +
  labs(title = "(E) Occipital Region", x = "Predictors",y = "Log10(Bayes Factor)") +
  theme_minimal() + theme(legend.position = "none") +
  coord_flip()

occipital_BF

##########################################################################################################################################
###### (5) Left Temporal model
data_ltemporal <- subset(data, sensor_region == "Left Temporal")
#cormtx <- cor(data_ltemporal[,4:17])
#corrplot(cormtx)
formula <- Response ~ 1+(cf_theta + pw_theta + bw_theta + cf_alpha + pw_alpha + bw_alpha +
                           cf_beta + pw_beta + bw_beta + cf_gamma + pw_gamma + bw_gamma + 
                           off + exp) + (1|Subject_ID)

control <- glmerControl(optimizer = "bobyqa", optCtrl=list(maxfun=2e5))
model_ltemporal <- glmer(formula, data=data_ltemporal, control=control, family=binomial(link="logit"), na.action=na.exclude)
sumltemporal_model <- summary(model_ltemporal)
print(sumltemporal_model)
tab_model(model_ltemporal, transform = NULL, show.aic=TRUE) # make APA table

# Post-Hoc ANOVA 
anova_ltemporal <- Anova(model_ltemporal,type="III")
anova_ltemporal

## Bayes Factor (BF) analysis 
formula_fit_full_ltemporal <- Response ~ 1+ (cf_theta + pw_theta + bw_theta + cf_alpha + pw_alpha + bw_alpha +
                                               cf_beta + pw_beta + bw_beta + cf_gamma + pw_gamma + bw_gamma+ off + exp) + (1|Subject_ID)
fit_full_ltemporal <- brm(formula=formula_fit_full_ltemporal, data=data_ltemporal, prior=priors, 
                          sample_prior=TRUE, save_pars=save_pars(all=TRUE),
                          iter=2000, family=bernoulli(link="logit"), chains=4)

bf_results_ltemporal <- bf_function(data_ltemporal, fit_full_ltemporal)
print(bf_results_ltemporal)

# Plot the Bayes factors
bf_results_ltemporal <- bf_sort(bf_results_ltemporal) # Rearrange data for plot
ltemporal_BF <- ggplot(bf_results_ltemporal, aes(x = reorder(Predictor_Removed, +log_BF), y = log_BF, fill = evidence)) +
  geom_bar(stat = "identity", color=NA) +
  scale_fill_manual(values = color_palette) +
  geom_hline(yintercept = log10(3), linetype = "dashed", color = "red") +
  labs(title = "(F) Left Temporal Region", x = "Predictors",y = "Log10(Bayes Factor)") +
  theme_minimal() + theme(legend.position = "none") +
  coord_flip()

ltemporal_BF

##########################################################################################################################################
###### (6) Right Temporal model
data_rtemporal <- subset(data, sensor_region == "Right Temporal")
formula <- Response ~ 1+(cf_theta + pw_theta + bw_theta + cf_alpha + pw_alpha + bw_alpha +
                           cf_beta + pw_beta + bw_beta + cf_gamma + pw_gamma + bw_gamma + 
                           off + exp) + (1|Subject_ID)

control <- glmerControl(optimizer = "bobyqa", optCtrl=list(maxfun=2e5))
model_rtemporal <- glmer(formula, data=data_rtemporal, control=control, family=binomial(link="logit"), na.action=na.exclude)
sumrtemporal_model <- summary(model_rtemporal)
print(sumrtemporal_model)
tab_model(model_rtemporal, transform = NULL, show.aic=TRUE) # make APA table

# Post-Hoc ANOVA 
anova_rtemporal <- Anova(model_rtemporal,type="III")
anova_rtemporal

## Bayes Factor (BF) analysis 
formula_fit_full_rtemporal <- Response ~ 1+ (cf_theta + pw_theta + bw_theta + cf_alpha + pw_alpha + bw_alpha +
                                               cf_beta + pw_beta + bw_beta + cf_gamma + pw_gamma + bw_gamma+ off + exp) + (1|Subject_ID)
fit_full_rtemporal <- brm(formula=formula_fit_full_rtemporal, data=data_rtemporal, prior=priors, 
                          sample_prior=TRUE, save_pars=save_pars(all=TRUE),
                          iter=2000, family=bernoulli(link="logit"), chains=4)

bf_results_rtemporal <- bf_function(data_rtemporal, fit_full_rtemporal)
print(bf_results_rtemporal)


# Plot the Bayes factors
bf_results_rtemporal <- bf_sort(bf_results_rtemporal) # Rearrange data for plot
rtemporal_BF <- ggplot(bf_results_rtemporal, aes(x = reorder(Predictor_Removed, +log_BF), y = log_BF, fill = evidence)) +
  geom_bar(stat = "identity", color=NA) +
  scale_fill_manual(values = color_palette) +
  geom_hline(yintercept = log10(3), linetype = "dashed", color = "red") +
  labs(title = "(G) Right Temporal Region", x = "Predictors",y = "Log10(Bayes Factor)") +
  theme_minimal() + theme(legend.position = "none") +
  coord_flip()

rtemporal_BF

###### Plotting all BF plots together
((full_BF | frontal_BF | central_BF | parietal_BF) /
  (occipital_BF | ltemporal_BF | rtemporal_BF)) + plot_layout(guides = "collect")  


##########################################################################################################################################
## P-value adjusted for all the models
##########################################################################################################################################
# Function to extract p-values and create a table for each model
create_pval_table <- function(model, region_name) {
  tidy_output <- tidy(model)
  results_df <- tidy_output %>%
    select(term, p.value) %>%
    rename(Predictor = term, P_Value = p.value)
  
  # Add the region name for context
  results_df$Region <- region_name
  return(results_df)
}

# Create tables for each model
whole <- create_pval_table(model, "Whole")
frontal <- create_pval_table(model_frontal, "Frontal")
central <- create_pval_table(model_central, "Central")
parietal <- create_pval_table(model_parietal, "Parietal")
occipital <- create_pval_table(model_occipital, "Occipital")
ltemporal <- create_pval_table(model_ltemporal, "Left Temporal")
rtemporal <- create_pval_table(model_rtemporal, "Right Temporal")

# Combine all dataframes into one
all_data <- do.call(rbind, list(whole, frontal, central, parietal, occipital, ltemporal, rtemporal))

# Apply FDR correction
all_data <- all_data %>%
  #group_by(Predictor) %>%
  mutate(FDR_Corrected = p.adjust(P_Value, method = "BH")) #%>%
  #ungroup()

# Split the corrected values back into individual tables:
split_by_region <- split(all_data, all_data$Region)
