# Supplementary material for: Prestimulus Periodic and Aperiodic Neural Activity Shapes McGurk Perception
Source: eNeuro. 2025 Oct 10;12(10):ENEURO.0431-24.2025. doi: 10.1523/ENEURO.0431-24.2025 (PMC12539091; doi:10.1523/ENEURO.0431-24.2025)
Supplement: Data 1 — MATLAB and R codes for implementing FOOOF to parameterize power spectra and for fitting logistic mixed-effects models, respectively. Download Data 1, ZIP file. [file eneuro-12-ENEURO.0431-24.2025-s012.zip › R_Script_Fig_7_Logistic_Interaction.R]

# Script on GLMER interaction analysis on predicting response based on interactions 
# between prestimulus periodic power and aperiodic parameters

## Written by Vinsea AV Singh

# This is an R script for plotting Figure 7: Visualization of the relationship between prestimulus 
# aperiodic exponent and aperiodic adjusted mean power in predicting McGurk illusory response. 

##########################################################################################################################################
## Import Libraries (install packages if library not found - install.packages("<package name>"))
##########################################################################################################################################
library(lme4)        #library for mixed models 
library(lmerTest)    #library for estimating P values for GLMER model
library(sjPlot)      #library for 'tab_model' and 'plot_model' functions 
library(ggplot2)     #library for plotting
library(ggeffects)   #Plotting fixed effects
library(GGally)      #Extension of ggplot2 library
library(patchwork)   #library for arranging plots
library(car)         #library for Anova
library(dplyr)       #library for dataframe update
library(corrplot)    #library for correlation plots for predictors     
library(broom.mixed)       #library for tidy function

##########################################################################################################################################
## Interaction models (Frequency band-wise)
##########################################################################################################################################
## Load the data (un-scaled)
options(scipen=999)
data_frb <- read.csv("...\\Data\\Param_Prestim_Power_Inter.csv", 
                 header = TRUE, na.strings=c("","NA","na"), stringsAsFactors = TRUE)
head(data_frb)
str(data_frb)

## Format and scale the periodic parameter data
data_frb[,5:10] <- scale(data_frb[,5:10], center=TRUE, scale=TRUE)

## Convert categorical data to factor
data_frb$response <- as.factor(data_frb$resp_idx)
data_frb$response_num <- as.numeric(data_frb$response) 
data_frb$subject_id <- as.factor(data_frb$sub_idx)
data_frb$sensor_region <- as.factor(data_frb$sensor_idx)
str(data_frb)

## Visualize data to look for predictors with high correlation
# Plot correlation matrix
cormtx <- cor(data_frb[,16:21])
corrplot(cormtx, method='number')

## check for the appropriate optimizer for the model
# gm1 <- glmer(response ~ 1 + pw_theta * exp * sensor_region + (1|subject_id), data=data_frb, family=binomial)
# allFit(show.meth.tab=TRUE)
# diff_optims = allFit(gm1)
# diff_optims_OK <- diff_optims[sapply(diff_optims, is, "merMod")]
# lapply(diff_optims_OK, function(x) x@optinfo$conv$lme4$messages)

################################################################################
## Interaction (Null) model
################################################################################
formula <- response ~ 1 + (1|subject_id)
control <- glmerControl(optimizer = "Nelder_Mead", optCtrl=list(maxfun=2e5))
model_int_null <- glmer(formula, data=data_frb, control=control, family="binomial", na.action=na.exclude)
summary(model_int_null)
tab_model(model_int_null, transform = NULL, show.aic=TRUE, show.reflvl = TRUE)
aov_null <- Anova(model_int_null,type="III")
aov_null

################################################################################
## Interaction (Theta) model
# Exponent
################################################################################
## Model fitting
formula <- response ~ 1 + pw_theta * exp * sensor_region + (1|subject_id)
control <- glmerControl(optimizer = "Nelder_Mead", optCtrl=list(maxfun=2e5))
model_int_theta <- glmer(formula, data=data_frb, control=control, family="binomial", na.action=na.exclude)

## Model results
summary(model_int_theta)
tab_model(model_int_theta, transform = NULL, show.aic=TRUE, show.reflvl = TRUE)
aov_theta <- Anova(model_int_theta,type="III")
aov_theta

## Plotting
df_theta <- ggpredict(model_int_theta,
                      terms = c("pw_theta[all]","exp[0.3,1,3]","sensor_region"), ci.lvl = 0.83,
                      type = "fixed")
df_theta_occi <- df_theta %>% filter(facet == 'Occipital')

theta_plot <- plot(df_theta) + 
  labs(x = "Theta Power",y = "Predicted Probability of Response",colour = "Exponent",title = "(A) Theta Model", subtitle = "Occipital")+
  scale_colour_brewer(palette = "Set1", labels = c("Shallow", "Moderate", "Steep")) +
  scale_fill_brewer(palette = "Set1")

theta_plot

## Plotting sensor region wise
#theta_sr <- plot_model(model_int_theta, type = "pred", terms = c("pw_theta[all]","exp[0.3,1,3]","sensor_region"), 
                      #ci.lvl = 0.83,title = "Theta Model", 
                      #axis.title = c("Theta Power (a.u.)","Predicted Probability of Response"), 
                      #legend.title = "Exponent") + 
  #scale_colour_brewer(palette = "Set1", labels = c("Shallow", "Moderate", "Steep")) +
  #scale_fill_brewer(palette = "Set1")

#theta_sr

################################################################################
## Interaction (Alpha) model
# Exponent
################################################################################
## Model fitting
formula <- response ~ 1 + pw_alpha * exp * sensor_region + (1|subject_id)
control <- glmerControl(optimizer = "Nelder_Mead", optCtrl=list(maxfun=2e5))
model_int_alpha <- glmer(formula, data=data_frb, control=control, family="binomial", na.action=na.exclude)

## Model results
summary(model_int_alpha)
tab_model(model_int_alpha, transform = NULL, show.aic=TRUE, show.reflvl = TRUE)
aov_alpha <- Anova(model_int_alpha,type="III")
aov_alpha

## Plotting (No significant interaction observed between alpha power and exponent)
# Alpha power with behavior                                                                                                                                                                                                                                                                                                                                                                      
df_alpha_pw <- ggpredict(model_int_alpha,
                      terms = c("pw_alpha[all]"), ci.lvl = 0.83,
                      type = "fixed")

alpha_pw_plot <- plot(df_alpha_pw) + 
  labs(x = "Alpha Power",y = "Predicted Probability of Response",colour = "Alpha Power",title = "(B) Alpha Model")+
  scale_colour_brewer(palette = "Set1") +
  scale_fill_brewer(palette = "Set1")

# Exponent with behavior
df_alpha_exp <- ggpredict(model_int_alpha,
                        terms = c("exp[all]"), ci.lvl = 0.83,
                        type = "fixed")

alpha_exp_plot <- plot(df_alpha_exp) + 
  labs(x = "Exponent",y = "Predicted Probability of Response",colour = "Exponent",title = "")+
  scale_colour_brewer(palette = "Set1", labels = c("Shallow", "Moderate", "Steep")) +
  scale_fill_brewer(palette = "Set1")

# Alpha power with sensor region
df_alpha_sens <- ggpredict(model_int_alpha,
                           terms = c("pw_alpha[all]", "sensor_region"), ci.lvl = 0.83,
                           type = "fixed")
df_alpha_occi <- df_alpha_sens %>% filter(group == 'Occipital')

alpha_sens_plot <- plot(df_alpha_occi) + 
  labs(x = "Alpha Power",y = "Predicted Probability of Response",title = "", subtitle = "Occipital")+
  scale_colour_brewer(palette = "Set1", labels = c("Shallow", "Moderate", "Steep")) +
  scale_fill_brewer(palette = "Set1")

(alpha_pw_plot | alpha_exp_plot | alpha_sens_plot) + plot_layout(guides = "collect")


## Plotting sensor region wise
#Alpha power
#alpha_pw_sr <- plot_model(model_int_alpha, type = "pred", terms = c("pw_alpha[all]","sensor_region"), 
#                        ci.lvl = 0.83,title = "Alpha Power Model", 
#                        axis.title = c("Alpha Power (a.u.)","Predicted Probability of Response"), 
#                        legend.title = "Sensor Regions") + 
#   scale_colour_brewer(palette = "Set1", labels = c("Central","Frontal","Left Temporal","Occipital","Parietal","Right Temporal")) +
#   scale_fill_brewer(palette = "Set1")

# Exponent
#alpha_exp_sr <- plot_model(model_int_alpha, type = "pred", terms = c("exp[all]","sensor_region"), 
#                          ci.lvl = 0.83,title = "Alpha (Exponent) Model", 
#                          axis.title = c("Exponent (a.u.)","Predicted Probability of Response"), 
#                          legend.title = "Sensor Regions") + 
#  scale_colour_brewer(palette = "Set1", labels = c("Central","Frontal","Left Temporal","Occipital","Parietal","Right Temporal")) +
#  scale_fill_brewer(palette = "Set1")

#(alpha_pw_sr | alpha_exp_sr) + plot_layout(guides = "collect")

################################################################################
## Interaction (Beta) model
# Exponent
################################################################################
## Model fitting
formula <- response ~ 1 + pw_beta * exp * sensor_region + (1|subject_id)
control <- glmerControl(optimizer = "Nelder_Mead", optCtrl=list(maxfun=2e5))
model_int_beta <- glmer(formula, data=data_frb, control=control, family="binomial", na.action=na.exclude)

## Model results
summary(model_int_beta)
tab_model(model_int_beta, transform = NULL, show.aic=TRUE, show.reflvl = TRUE)
aov_beta <- Anova(model_int_beta,type="III")
aov_beta

## Plotting
df_beta <- ggpredict(model_int_beta,
                      terms = c("pw_beta[all]","exp[0.3,1,3]"), ci.lvl = 0.83,
                      type = "fixed")

beta_plot <- plot(df_beta) + labs(x = "Beta Power",y = "Predicted Probability of Response",colour = "Exponent",title = "(C) Beta Model")+
  scale_colour_brewer(palette = "Set1", labels = c("Shallow", "Moderate", "Steep")) +
  scale_fill_brewer(palette = "Set1")

beta_plot

## Plotting sensor region wise
#beta_sr <- plot_model(model_int_beta, type = "pred", terms = c("pw_beta[all]","exp[0.3,1,3]","sensor_region"), 
#                        ci.lvl = 0.83,title = "Beta Model", 
#                        axis.title = c("Beta Power (a.u.)","Predicted Probability of Response"), 
#                        legend.title = "Exponent") + 
#   scale_colour_brewer(palette = "Set1", labels = c("Shallow", "Moderate", "Steep")) +
#   scale_fill_brewer(palette = "Set1")

#beta_sr

################################################################################
## Interaction (Gamma) model
# Exponent
################################################################################
## Model fitting
formula <- response ~ 1 + pw_gamma * exp *sensor_region + (1|subject_id)
control <- glmerControl(optimizer = "Nelder_Mead", optCtrl=list(maxfun=2e5))
model_int_gamma <- glmer(formula, data=data_frb, control=control, family="binomial", na.action=na.exclude)

## Model results
summary(model_int_gamma)
tab_model(model_int_gamma, transform = NULL, show.aic=TRUE, show.reflvl = TRUE)
aov_gamma <- Anova(model_int_gamma,type="III")
aov_gamma

## Plotting
df_gamma <- ggpredict(model_int_gamma,
                     terms = c("pw_gamma[all]","exp[0.3,1,3]","sensor_region"), ci.lvl = 0.83,
                     type = "fixed")

df_gamma_occi <- df_gamma %>% filter(facet == 'Occipital')
df_gamma_parie <- df_gamma %>% filter(facet == 'Parietal')

gamma_plot_occi <- plot(df_gamma_occi) + 
  labs(x = "Gamma Power",y = "Predicted Probability of Response",colour = "Exponent",title = "(D) Gamma Model",subtitle = "Occipital") +
  scale_colour_brewer(palette = "Set1", labels = c("Shallow", "Moderate", "Steep")) +
  scale_fill_brewer(palette = "Set1")

gamma_plot_parie <- plot(df_gamma_parie) + 
  labs(x = "Gamma Power",y = "Predicted Probability of Response",colour = "Exponent",title = "", subtitle = "Parietal") +
  scale_colour_brewer(palette = "Set1", labels = c("Shallow", "Moderate", "Steep")) +
  scale_fill_brewer(palette = "Set1")

(gamma_plot_occi | gamma_plot_parie) + plot_layout(guides = "collect")

## Plotting sensor region wise
#gamma_sr <- plot_model(model_int_gamma, type = "pred", terms = c("pw_gamma[all]","exp[0.3,1,3]","sensor_region"), 
                       #ci.lvl = 0.83,title = "Gamma Model", 
                       #axis.title = c("Gamma Power (a.u.)","Predicted Probability of Response"), 
                       #legend.title = "Exponent") + 
   #scale_colour_brewer(palette = "Set1", labels = c("Shallow", "Moderate", "Steep")) +
   #scale_fill_brewer(palette = "Set1")

#gamma_sr

################################################################################
## Plot all the models together (All sensor model)
((theta_plot | (alpha_pw_plot + alpha_exp_plot)) / (beta_plot | (gamma_plot_occi + gamma_plot_parie))) + 
   plot_layout(guides = "collect") 

## Plot all the models together (Sensor region wise)
#((theta_sr | alpha_pw_sr | alpha_exp_sr) / (beta_sr | gamma_sr)) + plot_layout(guides = "collect")

################################################################################
## P-value adjusted for all the frequency ANOVA models
################################################################################
# Function to extract p-values and create a table for each model
create_pval_table <- function(model, freq_band) {
  tidy_output <- tidy(model)
  results_df <- tidy_output %>%
    select(term, p.value) %>%
    rename(Predictor = term, P_Value = p.value)
  
  # Add the region name for context
  results_df$FrB <- freq_band
  return(results_df)
}

# Create tables for each model results
theta <- create_pval_table(model_int_theta, "Theta")
alpha <- create_pval_table(model_int_alpha, "Alpha")
beta <- create_pval_table(model_int_beta, "Beta")
gamma <- create_pval_table(model_int_gamma, "Gamma")

# Create tables for each models' anova results
theta_aov <- create_pval_table(aov_theta, "Theta")
alpha_aov <- create_pval_table(aov_alpha, "Alpha")
beta_aov <- create_pval_table(aov_beta, "Beta")
gamma_aov <- create_pval_table(aov_gamma, "Gamma")

# Combine all dataframes into one
all_data <- do.call(rbind, list(theta, alpha, beta, gamma))
all_aov <- do.call(rbind, list(theta_aov, alpha_aov, beta_aov, gamma_aov))

# Apply FDR correction
all_data <- all_data %>%
  #group_by(Predictor) %>%
  mutate(FDR_Corrected = p.adjust(P_Value, method = "BH")) #%>%
  #ungroup()

all_aov <- all_aov %>%
  #group_by(Predictor) %>%
  mutate(FDR_Corrected = p.adjust(P_Value, method = "BH")) #%>%
  #ungroup()

# Split the corrected values back into individual tables:
split_by_freq <- split(all_data, all_data$FrB)
split_by_freq_aov <- split(all_aov, all_aov$FrB)
